# Supplementary material for: Social Determinants of Health: A Multilingual Standardized Patient Case to Practice Interpreter Use in a Telehealth Visit
Source: MedEdPORTAL. 2023 Nov 14;19:11364. doi: 10.15766/mep_2374-8265.11364 (PMC10643468; doi:10.15766/mep_2374-8265.11364)
Supplement: Supplementary file 1 — SP Case - Spanish.docxSP Case - Tagalog.docxSP Case - Igbo.docxSP Case - French.docxSMI - Spanish.docxSMI - Tagalog.docxSMI - Igbo.docxSMI - French.docxSPL Rehearsal Script.docxDoor Instructions - Spanish and Tagalog.docxDoor Instructions - Igbo.docxDoor Instructions - French.docxFaculty Guide.pdfStudent Guide.pdfImportant Points Interpreters Telehealth.docxGraphic Instructional Tool.pdfSample Progress Note.docxProgress Note Grading Rubric.xlsx [file mep_2374-8265.11364-s001.zip]

Archive with 19 entries (19 files):
- B. SP Case - Tagalog.docx
- C. SP Case - Igbo.docx
- D. SP Case - French.docx
- E. SMI - Spanish.docx
- F. SMI - Tagalog.docx
- G. SMI - Igbo.docx
- H. SMI - French.docx
- I. SPL Rehearsal Script.docx
- J. Door Instructions - Spanish and Tagalog.docx
- K. Door Instructions - Igbo.docx
- L. Door Instructions - French.docx
- M. Faculty Guide.pdf
- N. Student Guide.pdf
- O. Important Points Interpreters Telehealth.docx
- P. Graphic Instructional Tool.pdf
- Q. Sample Progress Note.docx
- R. Progress Note Grading Rubric.xlsx
- A. SP Case - Spanish.docx
- _Educational Summary Report_11364.pdf
