# Supplementary material for: Social Determinants of Health: A Multilingual Standardized Patient Case to Practice Interpreter Use in a Telehealth Visit
Source: MedEdPORTAL. 2023 Nov 14;19:11364. doi: 10.15766/mep_2374-8265.11364 (PMC10643468; doi:10.15766/mep_2374-8265.11364)
Supplement: Supplementary file 1 — SP Case - Spanish.docxSP Case - Tagalog.docxSP Case - Igbo.docxSP Case - French.docxSMI - Spanish.docxSMI - Tagalog.docxSMI - Igbo.docxSMI - French.docxSPL Rehearsal Script.docxDoor Instructions - Spanish and Tagalog.docxDoor Instructions - Igbo.docxDoor Instructions - French.docxFaculty Guide.pdfStudent Guide.pdfImportant Points Interpreters Telehealth.docxGraphic Instructional Tool.pdfSample Progress Note.docxProgress Note Grading Rubric.xlsx [file mep_2374-8265.11364-s001.zip › R. Progress Note Grading Rubric.xlsx]

## Sheet: blank case
Progress Note Rubric - B. Ruiz			Name of student:
		History
ID (name, age and gender)		1 pt	Beto or Berta Ruiz, 59 yo m/f	age varied due to SP shortage -any age that makes sense
CC in pt's own words		1 pt	"I am so tired and weak. I barely made it back from my usual walk to the corner store."
O (onset)		1 pt	three days"
P (provocation, palliation)		1 pt	"Getting up to go to the bathroom makes it worse. Nothing makes the fatigue better"	either
Q (quality)		1 pt	I’m too weak to even read the newspaper while I’m in bed
R (region, radiation)		1 pt	"My whole body aches"
S (severity)		1 pt	"I’ve never felt so sick in my life"
T (timing)		1 pt	"Constant"
U (greatest concern)		1 pt	"I want to get back to work as soon as possible."
ROS system 1		1 pt	General (or ID) - Fever (102 F), chills, body aches	any two for credit
ROS system 2		1 pt	Pulm- dry cough, runny nose	any two for credit
ROS system 3		1 pt	Neuro- weakness, loss of smell and taste*	any two for credit
ROS system 4 (may substitute for above)			GI- no abdominal pain, diarrhea and appetite loss
PMH		1 pt	No major injuries/hospitatlizations, occasional visits for childhood sprains
PSH		1 pt	None
Meds/Allergies		1 pt	No prescribed medications, uses tylenol (2 pills every 6 hours) to bring fever from 102 to 100, no major allergies	must have meds and allergies
Social hx		1 pt	owns restaurant, large family and family friends, 3-4 drinks alcohol a day, exercises and on feet at work, returned from Spain 2 weeks ago (or one week ago)	need tob/etoh/drug for credit
FH		1 pt	no relevant family hx, parents and siblings healthy.	healthy family enough
other important facts		1 pt	lives with spouse and 2 children
other important facts		1 pt	does not remember if had contact with sick people, assumes that people sneezing nearby have seasonal allergies	any for credit
other important facts		1 pt	works at restaurant	either for credit
TOTAL HISTORY			Subtotal: ___________ of 20 pts
		Exam
PE element		1 pt	vitals T: 102 F oral Pulse: 75 bpm BP: 132/64 RR: 25
PE element		1 pt	General appearance: normal or mildly ill appearing
PE element		1 pt	normal pulmonary effort, work of breathing, etc.
TOTAL PE			Subtotal: ___________ of 3 pts
		Data Interpretation
Diagnosis 1- most likely		1 pt	Diagnosis 1: COVID 19 related illness
History supporting		1 pt	History supporting: dry cough, fever, recent travel, no Covid-19 vaccine
PE supporting		1 pt	PE supporting: fever, mildly ill appearing, frequent cough during interview
Diagnosis 2		1 pt	2nd or 3rd Dx : Influenza, bacterial pneumonia, mycoplasma
History supporting		1 pt	History supporting: No flu shot this year, dry cough
PE supporting		1 pt	PE supporting: fever, mildly ill appearing, frequent cough during interview
other possible DDX			any reasonable
TOTAL DATA INTERPRET			Subtotal: _________ of 6 pts
		Diagnostic Studies / Plan
labs/imaging		1 pt	Covid-19 test, influenza test, cbc, tsh	any for credit
labs/imaging			chest x-ray if worsens	no credit since may not need cxr
medications/treatments		1 pt	Tylenol, motrin, cough meds	any for credit
education		1 pt	hand washing, possibility of spreading infection	any for credit
disposition		1 pt	when to return to work, ED precautions	any for credit
TOTAL DIAGNOSTICS/PLAN			Subtotal: __________ of 4 pts
		Total Points: ___________ of 33 pts	_____of 33 points
		Percentage: ___________
			* loss of taste and smell could be removed from the case and rubric to make the case less COVID-19 specific.
This instructional tool was created for the purposes of the MED 820 Doctoring 2 Course by Laura Shaw MD April 20, 2022. (Revised 6/15/2023)
